# Supplementary material for: The Relationship Between Maternal Exposure to Endocrine-Disrupting Chemicals and the Incidence of Congenital Heart Diseases: A Systematic Review and Meta-Analysis
Source: Metabolites. 2024 Dec 16;14(12):709. doi: 10.3390/metabo14120709 (PMC11676353; doi:10.3390/metabo14120709)
Supplement: Supplementary file 1 [file metabolites-14-00709-s001.zip]

Archive with 21 entries (21 files):
- Supplementary Figure S1.png
- Supplementary Figure S10.png
- Supplementary Figure S11.png
- Supplementary Figure S12.png
- Supplementary Figure S13.png
- Supplementary Figure S14.png
- Supplementary Figure S15.png
- Supplementary Figure S16.png
- Supplementary Figure S17.png
- Supplementary Figure S2.png
- Supplementary Figure S3.png
- Supplementary Figure S4.png
- Supplementary Figure S5.png
- Supplementary Figure S6.png
- Supplementary Figure S7.png
- Supplementary Figure S8.png
- Supplementary Figure S9.png
- Supplementary Table S1.pdf
- Supplementary Table S2.pdf
- Supplementary Table S3.pdf
- Supplementary Table S4.pdf
